# Supplementary material for: Influence of Cooking Methods on Flavor Parameters and Sensory Quality of Tibetan Sheep Meat Examined Using an Electronic Nose, an Electronic Tongue, GC–IMS, and GC–MS
Source: Foods. 2025 Jun 22;14(13):2181. doi: 10.3390/foods14132181 (PMC12248567; doi:10.3390/foods14132181)
Supplement: Supplementary file 1 [file foods-14-02181-s001.zip]

Archive with 1 entries (1 files):
- foods-3674200-supplementary.pdf
